# Supplementary material for: The National Eclipse Weather Experiment: use and evaluation of a citizen science tool for schools outreach
Source: Philos Trans A Math Phys Eng Sci. 2016 Sep 28;374(2077):20150223. doi: 10.1098/rsta.2015.0223 (PMC5004053; doi:10.1098/rsta.2015.0223)
Supplement: NEWEx - postcodes and feedback data [file rsta20150223supp2.xlsx]

## Sheet: NEWEx - postcodes information
NOTES
Column 1	Postcode	Complete postcodes, received during NEWEx data collection. Please note that original data entries were cleaned from duplicates or incomplete postcode for the purpose of this paper.
Column 2	Region	Region of the country associated with the postcode.
Column 3	POLAR3	POLAR3 is defined as Participation of Local Areas, a measurement of participation rates of young people in Higher education. POLAR3 data is divided into quintiles, 1 = lowest participation , 5 = highest participation. Sources: www.hefce.ac.uk/postcode/
Column 4	School	Classification of postcode as associated with a school or non-school. Sources: www.education.gov.uk/edubase/home and www.educationscotland.gov.uk/parentzone/myschool/findaschool/
Column 5	School Type	School type according to the following categories: primary, secondary and N.A. Sources: www.education.gov.uk/edubase/home and www.educationscotland.gov.uk/parentzone/myschool/findaschool/
Postcode	Region	POLAR3	School	School type
AB15 4PB	Scotland	5	school	N.A.
AB16 7JD	Scotland	1	school	Primary
AB41 7RS	Scotland	5	school	Primary
B11 4SF	West Midlands	3	school	Primary
B49 5ED	West Midlands	3	school	Secondary
BA3 4RJ	South West	3	school	N.A.
BB2 3HJ	North West	3	school	Secondary
BH23 1JF	South West	4	school	Secondary
BH5 2DY	South West	3	school	N.A.
BN12 5DU	South East	4	school	Primary
BR7 5LJ	London	5	school	Secondary
BR7 5PS	London	5	school	N.A.
CA11 7EG	North West	1	school	Secondary
CB6 2WL	East of England	3	school	Primary
CB6 3UA	East of England	3	school	Primary
CH66 2JT	North West	3	school	Primary
CM9 8PN	East of England	4	school	Primary
CO3 9BE	East of England	5	school	Primary
CO4 9PU	East of England	4	school	Secondary
CR2 0EQ	London	5	school	Primary
CR8 3YP	London	4	school	Secondary
CT11 7AE	South East	2	school	N.A.
CV5 7FF	West Midlands	3	school	Secondary
CW2 8AE	North West	2	school	Secondary
DA11 0JE	South East	4	school	Secondary
DA11 8AQ	South East	3	school	Secondary
DE14 3DR	West Midlands	3	school	Secondary
DE23 6FZ	East Midlands	5	school	Primary
DL8 2EQ	Yorkshire and The Humber	3	school	Secondary
DN14 7AL	Yorkshire and The Humber	3	school	Secondary
DT11 0PY	South West	4	school	N.A.
E13 0AG	London	4	school	Primary
E4 9PJ	London	3	school	Primary
EH11 2JB	Scotland	4	school	Primary
EH3 5BL	Scotland	5	school	N.A.
EH33 2LX	Scotland	4	school	Primary
EH4 3EZ	Scotland	5	school	Secondary
EH9 3JU	Scotland	5	school	N.A.
G60 5NE	Scotland	4	school	Primary
G78 1JF	Scotland	5	school	Primary
G78 4AD	Scotland	5	school	Primary
GL3 2JX	South West	5	school	Primary
GL53 8EY	South West	5	school	N.A.
GL6 7NR	South West	5	school	Primary
GU1 2JD	South East	5	school	N.A.
GU19 5JY	South East	5	school	Primary
GU52 7RY	South East	5	school	Secondary
GU8 5NY	South East	5	school	N.A.
HP1 2RF	East of England	5	school	N.A.
HP5 3QF	South East	5	school	N.A.
HU10 6JT	Yorkshire and The Humber	5	school	Primary
IV21 2BP	Scotland	5	school	Primary
IV23 2RE	Scotland	5	school	N.A.
KT10 9DU	South East	5	school	Primary
KT10 9LY	South East	5	school	N.A.
KT17 2HQ	South East	5	school	Primary
KY12 8SE	Scotland	2	school	Primary
KY6 1HJ	Scotland	3	school	Secondary
LE12 6QN	East Midlands	4	school	Primary
LE16 9DR	East Midlands	3	school	Secondary
LE7 1LY	East Midlands	5	school	Secondary
LE8 6NJ	East Midlands	3	school	Primary
LS8 2LJ	Yorkshire and The Humber	5	school	N.A.
LS8 2QJ	Yorkshire and The Humber	5	school	Primary
M24 2SB	North West	2	school	Primary
ME20 6AE	South East	2	school	Primary
MK17 8SL	East of England	5	school	Primary
MK18 1AX	South East	4	school	Secondary
MK46 5DZ	South East	5	school	Primary
ML7 4DH	Scotland	2	school	SEcondary
NE4 9YJ	North East	3	school	N.A.
NE63 9LR	North East	2	school	N.A.
NG12 5ND	East Midlands	5	school	N.A.
NG16 3HB	East Midlands	1	school	Primary
NG2 7BW	East Midlands	5	school	Secondary
NG2 7FA	East Midlands	4	school	Secondary
NG3 2LE	East Midlands	1	school	Primary
NG9 7EW	East Midlands	1	school	Secondary
NN12 6DJ	East Midlands	3	school	Secondary
NP18 2YE	Wales	1	school	Secondary
NR20 3AX	East of England	2	school	Secondary
NR31 8PA	East of England	2	school	Primary
NW5 2SJ	London	4	school	Primary
OX16 9HY	South East	3	school	Secondary
PA6 7EB	Scotland	5	school	Secondary
PE22 9LD	East Midlands	2	school	Secondary
PE32 2SP	East of England	3	school	Primary
PE6 7JX	East of England	4	school	Secondary
PL26 7RN	South West	2	school	Secondary
PO30 1NR	South East	3	school	Primary
PR7 1RS	North West	5	school	Secondary
RG1 6DU	South East	3	school	Primary
RG10 0AX	South East	4	school	Primary
RG6 7HR	South East	5	school	Primary
RH10 7XW	South East	4	school	Secondary
RM8 1JU	London	4	school	Secondary
S25 1YP	Yorkshire and The Humber	2	school	Primary
S36 6BS	Yorkshire and The Humber	4	school	Primary
S5 0SD	Yorkshire and The Humber	1	school	Secondary
S61 4RB	Yorkshire and The Humber	1	school	Primary
SE22 8TE	London	5	school	N.A.
SE27 9BZ	London	5	school	Secondary
SG1 3BE	East of England	3	school	Secondary
SK6 4NE	North West	3	school	Primary
SM7 1AG	South East	3	school	Secondary
SN14 6RJ	South West	4	school	Secondary
SN15 2NY	South West	5	school	N.A.
SP10 3AL	South East	4	school	N.A.
SP11 6PB	South East	5	school	Primary
SP6 2EF	South East	4	school	Primary
ST5 1DB	West Midlands	4	school	N.A.
SW11 3JB	London	4	school	N.A.
SW16 2UW	London	4	school	Primary
SW17 9TJ	London	5	school	Primary
SW19 7EP	London	5	school	Primary
TN30 6LT	South East	4	school	Secondary
TN4 9UJ	South East	4	school	Secondary
TN4 9XB	South East	4	school	Secondary
TR21 0NA	South West	3	school	N.A.
TR26 2BB	South West	3	school	Secondary
WA14 3EX	North West	5	school	Primary
WF17 0AD	Yorkshire and The Humber	2	school	N.A.
WN5 0AW	North West	3	school	Primary
WN5 7AL	North West	3	school	Secondary
WV5 7HR	West Midlands	4	school	Primary
YO10 4AP	Yorkshire and The Humber	5	school	Primary
YO42 2NJ	Yorkshire and The Humber	4	school	N.A.
AB34 5HH	Scotland	5	non-school	N.A.
AB41 9GE	Scotland	5	non-school	N.A.
AB5 5HW	Scotland	4	non-school	N.A.
B31 2BG	West Midlands	3	non-school	N.A.
B32 4BT	West Midlands	1	non-school	N.A.
B63 4BH	West Midlands	3	non-school	N.A.
BA4 4AA	South West	5	non-school	N.A.
BR8 8BX	South East	2	non-school	N.A.
BS20 7BL	South West	5	non-school	N.A.
BS32 4RZ	South West	1	non-school	N.A.
BS35 2YB	South West	4	non-school	N.A.
BT24 8TT	N Ireland	2	non-school	N.A.
BT34 2QU	N Ireland	2	non-school	N.A.
CB23 7BA	East of England	5	non-school	N.A.
CB3 0DL	East of England	5	non-school	N.A.
CF71 7EX	Wales	5	non-school	N.A.
CM13 1SS	East of England	4	non-school	N.A.
CM3 3PD	East of England	4	non-school	N.A.
CO12 3TW	East of England	2	non-school	N.A.
CO7 7UL	East of England	3	non-school	N.A.
CV6 2AU	West Midlands	4	non-school	N.A.
CW11 4NB	North West	4	non-school	N.A.
DD9 6LB	Scotland	4	non-school	N.A.
DE13 8NG	West Midlands	5	non-school	N.A.
DE21 7RD	East Midlands	2	non-school	N.A.
DE7 5DQ	East Midlands	1	non-school	N.A.
DL13 1DA	North East	2	non-school	N.A.
DL8 5DH	Yorkshire and The Humber	4	non-school	N.A.
E12 5EE	London	5	non-school	N.A.
EH15 2HR	Scotland	4	non-school	N.A.
EH26 8DQ	Scotland	4	non-school	N.A.
EH3 9DR	Scotland	5	non-school	N.A.
EH41 3AN	Scotland	5	non-school	N.A.
EH7 4BW	Scotland	4	non-school	N.A.
EH9 1AR	Scotland	5	non-school	N.A.
FK16 6DQ	Scotland	5	non-school	N.A.
FK5 4DD	Scotland	2	non-school	N.A.
G71 7JF	Scotland	5	non-school	N.A.
GL16 8JU	South West	4	non-school	N.A.
GL50 2TF	South West	5	non-school	N.A.
GU10 4PW	South East	5	non-school	N.A.
GU12 4EL	South East	1	non-school	N.A.
GU46 6HY	South East	4	non-school	N.A.
HP27 9JT	South East	4	non-school	N.A.
HR2 9NH	West Midlands	2	non-school	N.A.
HU14 3DF	Yorkshire and The Humber	5	non-school	N.A.
IP10 0NA	East of England	5	non-school	N.A.
IP5 2WX	East of England	5	non-school	N.A.
IP9 2UU	East of England	4	non-school	N.A.
IV22 2NR	Scotland	5	non-school	N.A.
IV24 3AB	Scotland	5	non-school	N.A.
IV63 6XG	Scotland	5	non-school	N.A.
KA9 1SQ	Scotland	3	non-school	N.A.
KT21 1AZ	South East	5	non-school	N.A.
KW16 3NX	Scotland	5	non-school	N.A.
KY13 0LR	Scotland	5	non-school	N.A.
LA21 8AD	North West	5	non-school	N.A.
LE11 2JQ	East Midlands	2	non-school	N.A.
LE15 7HP	East Midlands	4	non-school	N.A.
LE16 9HT	East Midlands	4	non-school	N.A.
LL30 2HL	Wales	3	non-school	N.A.
LN11 8RB	East Midlands	3	non-school	N.A.
LN3 4JG	East Midlands	4	non-school	N.A.
LS21 1QW	Yorkshire and The Humber	5	non-school	N.A.
LS25 5HP	Yorkshire and The Humber	5	non-school	N.A.
LS7 3DW	Yorkshire and The Humber	3	non-school	N.A.
M19 1RW	North West	5	non-school	N.A.
MK44 1EJ	East of England	5	non-school	N.A.
NE23 9LR	North East	5	non-school	N.A.
NE24 3PH	North East	3	non-school	N.A.
NE40 4XL	North East	4	non-school	N.A.
NE6 5DF	North East	5	non-school	N.A.
NG12 3QY	East Midlands	2	non-school	N.A.
NG18 3AP	East Midlands	1	non-school	N.A.
NG23 6BZ	East Midlands	5	non-school	N.A.
NP4 7EA	Wales	1	non-school	N.A.
NR11 8PR	East of England	3	non-school	N.A.
NR13 6QF	East of England	4	non-school	N.A.
NW5 2JS	London	4	non-school	N.A.
NW5 2RE	London	4	non-school	N.A.
OL2 5EH	North West	3	non-school	N.A.
OX1 2LH	South East	5	non-school	N.A.
OX1 3PU	South East	5	non-school	N.A.
OX10 0PD	South East	3	non-school	N.A.
OX11 7TN	South East	4	non-school	N.A.
OX29 4HL	South East	4	non-school	N.A.
OX3 0BY	South East	5	non-school	N.A.
OX3 9UZ	South East	5	non-school	N.A.
OX7 6LS	South East	4	non-school	N.A.
PA23 7EG	Scotland	4	non-school	N.A.
PE1 3AS	East of England	4	non-school	N.A.
PE13 5DW	East of England	2	non-school	N.A.
PL13 1NX	South West	3	non-school	N.A.
PO1 2AB	South East	1	non-school	N.A.
PO14 2PP	South East	4	non-school	N.A.
PO30 2DH	South East	2	non-school	N.A.
PO36 0NX	South East	3	non-school	N.A.
RG1 5SP	South East	4	non-school	N.A.
RG2 7EY	South East	1	non-school	N.A.
RG26 3EH	South East	5	non-school	N.A.
RG31 5DD	South East	3	non-school	N.A.
RG42 3RH	South East	5	non-school	N.A.
RG5 3EB	South East	4	non-school	N.A.
RG6 6BB	South East	4	non-school	N.A.
RG7 3LQ	South East	4	non-school	N.A.
RH1 4HY	South East	4	non-school	N.A.
RH16 2NY	South East	5	non-school	N.A.
RH19 2DN	South East	3	non-school	N.A.
SA5 5DU	Wales	2	non-school	N.A.
SA62 6JU	Wales	4	non-school	N.A.
SA65 9PX	Wales	4	non-school	N.A.
SK8 6EQ	North West	5	non-school	N.A.
SL6 4QU	South East	5	non-school	N.A.
SL6 7UT	South East	4	non-school	N.A.
SN11 9BU	South West	2	non-school	N.A.
SN10 4EB	South West	4	non-school	N.A.
SN4 7RG	South West	5	non-school	N.A.
SN4 9BP	South West	3	non-school	N.A.
SO17 1NP	South East	5	non-school	N.A.
SO31 7BG	South East	4	non-school	N.A.
SS15 5BF	East of England	1	non-school	N.A.
ST1 5RY	West Midlands	3	non-school	N.A.
ST5 1BQ	West Midlands	4	non-school	N.A.
ST5 5EE	West Midlands	5	non-school	N.A.
TD8 6LD	Scotland	3	non-school	N.A.
TF1 1HT	West Midlands	5	non-school	N.A.
TN25 7HD	South East	4	non-school	N.A.
TN30 6EX	South East	3	non-school	N.A.
TN31 7SD	South East	1	non-school	N.A.
TN39 5HP	South East	1	non-school	N.A.
TN39 4LJ	South East	2	non-school	N.A.
TN4 9XP	South East	2	non-school	N.A.
TR18 3PW	South West	1	non-school	N.A.
TR20 8SZ	South West	4	non-school	N.A.
TR21 0NL	South West	3	non-school	N.A.
TR21 0NY	South West	3	non-school	N.A.
TS25 1AH	North East	4	non-school	N.A.
TW15 2AB	South East	3	non-school	N.A.
W5 2SG	London	5	non-school	N.A.
WA14 4GZ	North West	5	non-school	N.A.
WA7 3QA	North West	4	non-school	N.A.
WN5 7EZ	North West	4	non-school	N.A.
WV14 9TQ	West Midlands	2	non-school	N.A.
ZE2 9PP	Scotland	4	non-school	N.A.

## Sheet: NEWEx - feedback data
Postcode	How much of an impression did the eclipse weather make on the pupils involved in the experiment?	What best describes you ?	How did you find out about NEWEx - National Eclipse Weather Experiment?	How would you rate the experience of entering the data into the webform?	How useful did you find the quick results presented on the NEWEx webpage?	Please give us any further comments about this experiment	Age group of pupils involved in obtaining the data	How many pupils were involved in the experiment and data entry?	Have you attempted any follow up activity using the weather eclipse data with your pupils?	What is the percentage of free school meals in school ?
NG97EW	inspired	school	media	easy	easy to interpret		16+	1-10		11%-20%
ST51DB	captivated	school	website	easy	basically accessible		11-14	1-10		0%-10%
BR8 7RU	captivated	general public	Stargazing Website	more instructions needed	more explanation needed	Great idea and captivated our 6yr old who is home schooled, would have been better to of had an 'easier' result map for younger children to interpret.	6 Yrs old	1-10	Yes, I will use the data over the next few years even, I have kept all the data and will teach her how to show this in graph format and glean as much science and educational uses from the experience as possible!	0%-10%
PE6 7JX	indifferent	school	media	easy	basically accessible	We had pretty clear skies so the students were more interested in the actual eclipse	14-16	1-10	Not yet	0%-10%
NE35 9DZ	captivated	school	website	easy	easy to interpret		11-14	250+	Yes, we've been looking with more depth into eclipses with the Science club	0%-10%
BR7 5PS	captivated	school	media	easy	easy to interpret	Pupils enjoyed taking part, admittedly they got very cold, but it was useful for them.	14-16	1-10		31% or above
NG2 7FA	inspired	school	Direct Email	easy	easy to interpret	This was an interesting experiment to carry out. other data such as air pressure might have been interesting to collect, as would light intensity. It was very easy to collect the data and the recording system was straightforward.	11-14	1-10	Other than looking at the result no. The data couldn't be transferred from the results form on line- something I didn't appreciate until too late....	0%-10%
WS13 8NL	inspired	school	Pupils informed us	easy	easy to interpret	We did end up giving up on the experiment- but on;y because the pupils being 10 years old struggled with the excitement of the eclipse and taking readins at the same time! This is thorugh no fault of the way the experiement had been set up by yourselves. Everything was fully explained and clear to follow.	7-11	1-10	We are going to use to to draw some line graphs	0%-10%
WA143EX	inspired	school	media	really poor - could not see the time slots or criteria at the top of the page when I scrolled across to enter data. Surely a freeze frame or similar would work for the criteria at the top/side?	easy to interpret		7-11	61 year 6 pupils	not yet - was hoping to get a follow up email with suggestions, but with SATs approaching we are very short on time.	0%-10%
NR20 3AX	captivated	school	website	easy	easy to interpret		11-14	11-20		31% or above
OX16 9HY	inspired	school	Stargazing Live	easy	easy to interpret		14-16	1-10	Not yet but I do plan to do this.	0%-10%
S2 1SN	captivated	school	media	easy	basically accessible			11-20	not yet but will be doing in next half term	31% or above
GL67NR	captivated	school	BBC CBeebies website	easy	easy to interpret	Our entire School participated, as we have a total of 38 children from age 5-11. Each child pretended to be scientists, astronomers and meteorologists! They actually were indeed 'citizen scientists', thanks to your outreach to the whole of the UK. This participation experience combined with the actual eclipse viewing really touched each of our students. We cannot thank you and the BBC enough for …	4-11 yrs	38	Yes.	0%-10%
IV21 2BP	inspired	school	Scottish Association of Geography Teachers	Made easy by the first set of changes - we had extra info to do with pressure/humidity/data every 2 minutes so an "attach" option would have been good.	more explanation needed	This experiment was a great initiative and really involved the pupils in the experiment results. Due to the nature of the school day and taking classes I struggled to get the data processed and input before the initial 12pm deadline, but managed to when I had a break in classes in the afternoon. The project gave real meaning and pupils did lots of research about the eclipse wind in particular. Th…	11-18	11-20	We produced graphs of all the data we had collected every 2 minutes - temperature, pressure, humidity, wind speed - which allowed pupils to draw their own conclusions very quickly. The S1 pupils also measured light intensity during the eclipse - it would maybe be good to get this measured by those who have the equipment available next time.	0%-10%
PO36 0NX		general public	website	easy	basically accessible
GL53 8EY	inspired	school	google search on eclipse	easy	easy to interpret	It was brilliant - we had students using traditional equipment, data logging equipment and a weather station on the roof of the school and were able to evaluate which methods worked best. The involvement of the students in an experiment added depth to their experience of the eclipse, so thank you for the opportunity	16+	11-20	Only to evaluate the equipment used which was valuable in itself	0%-10%
MK46 5DZ	captivated	school	media	easy	more explanation needed		7-11	11-20	We have hand drawn graphs ourselves from the data, shared the results that came from you by email - and as a whole school we recorded how our projections looked and what we felt at the various stages of the eclipse. This has inspired poetry and writing as well as the obvious maths and science.	0%-10%
NR31 8PA	inspired	school	website	easy	It would be useful to see results presented in a graphical way as well. From a school point of view, the more data we have access to , the better so that the children can learn to manipulate & work with data for a real purpose.	We enjoyed being part of this - even if the skies were full of cloud!	7-11	21-30	We produce line graphs from our own data - would be good to access some general data too. In above question, the children were brilliant - came into school early at 8am & recorded for 3 hours. They were enthusiastic throughout, despite only catching a glimpse of the sun at 10.30! They would have been captivated had they seen more!	0%-10%
SE23 6FZ	captivated	school	website	easy	more explanation needed	Could have done with a heads up about solar viewing glasses- whole of school watched the broadcast in school bcs of safety fears. I had small group to do the experiment outside.	7-11	1-10		0%-10%
PL26 7RN	captivated	school	website	easy	basically accessible		11-14	21-30	yes we looked at our results and feedback to the rest of the school	21%-30%
SE27 9BZ	inspired	school	bbc website	easy	basically accessible	the experiment was a really good way of getting students excited about science and because it was real data collection for a real project, it gave them a taste of what being a scientist is really like.	11-14	11-20	1. question and answer session: the children had loads of questions about solar/lunar eclipses, myths, dangers and safety concerns. 2. results presentation: we showed the children the maps downloaded from your website and explained any trends. We looked at our location in particular and we tried to get the children to see if it tied-in with their raw data.	21%-30%
DL8 2EQ	captivated	school	email	easy	easy to interpret		mixed	21-30	not as yet but will use the data when teaching unit P7 (Space) to GCSE triple science students. We will include it in the scheme of work...possibly also at KS3.	11%-20%
E13 0AG	inspired	school	Stargazing Live website	easy	basically accessible	The temperature section was difficult to complete as the time was not visible when scrolling across to a lower temperature. Otherwise, it was straight forward.	7-11	11-20	The intention is to create a display board showing the children carrying out the weather readings and the headline facts from the results of the national experiment.	21%-30%
RG67BE	captivated	school	media	more instructions needed	easy to interpret	Test	11-14	1-10	Test	11%-20%
B475JW	inspired	school	website	easy	easy to interpret		11-14	36	The pupils have done a report on the eclipse and broadly using the data - using information on how it got colder - but not necessarily specifically using the data for graphs for example	11%-20%
NP4 7EA	inspired	Home School Group	BBC Newsletter	difficult	easy to interpret	The form was difficult to fill in as when you progressed through you had to keep scrolling up and down to check what data you were selecting and side to side to check you were in the right column / line. It would have been better if one of the keys stayed in view not scrolling off screen.	7-11	1-10	We kept our own record of the data and made our own graphs.
BB23HJ	inspired	school	website	easy	basically accessible	It would have been great for me as a teacher and for the students to have received a downloadable certificate from yourselves that I could have printed and presented the students who took part with.	11-14	21-30	The students used the data to make their own graphs of temp and wind speed and evaluated their findings and overall experience the following lesson.	31% or above
CW28AE	captivated	school	media	easy	easy to interpret	The tables should have been easy to fill in but to find the correct button you had to scroll down or across which meant losing the headings so it took a while to check you had checked the correct button.	11-14	1-10	I showed the class that the two pupils were in the summary maps on the website.	0%-10%
SA62 4AW	captivated	school	Friend	easy		Opening up the investigation to the public allowed children in our school to work on a real life situation, using equipment they were unfamiliar with, working a s a team and interpreting data.	7-11	11-20	We wrote newspaper articles in literacy, and in science wrote up the investigation and plotted line graphs from the data.	0%-10%
S5 0SD	inspired	school	website	easy	basically accessible		11-14		Looked at the results and plotted a graph of the temperature change during the eclipse.	31% or above
LE159TJ	inspired	school	website	easy	easy to interpret		11-14	11-20		0%-10%
